# Supplementary material for: Differential Circulating MicroRNA Expression in Age-Related Macular Degeneration
Source: Int J Mol Sci. 2021 Nov 15;22(22):12321. doi: 10.3390/ijms222212321 (PMC8625913; doi:10.3390/ijms222212321)
Supplement: Supplementary file 1 [file ijms-22-12321-s001.zip]

Archive with 1 entries (1 files):
- ijms-1424057-supplementary.pdf
